# Supplementary material for: Dynamic 1D search and processive nucleosome translocations by RSC and ISW2 chromatin remodelers
Source: eLife. 2024 Mar 18;12:RP91433. doi: 10.7554/eLife.91433 (PMC10948146; doi:10.7554/eLife.91433)
Supplement: Figure 1—figure supplement 2—source data 1. [file elife-91433-fig1-figsupp2-data1.zip]

Archive with 3 entries (2 files):
- Fig1-figsupp2-SourceData1/
- Fig1-figsupp2-SourceData1/Fig1-figsupp2-SourceData1.pdf
- __MACOSX/Fig1-figsupp2-SourceData1/._Fig1-figsupp2-SourceData1.pdf
