# Supplementary material for: Dynamic 1D search and processive nucleosome translocations by RSC and ISW2 chromatin remodelers
Source: eLife. 2024 Mar 18;12:RP91433. doi: 10.7554/eLife.91433 (PMC10948146; doi:10.7554/eLife.91433)
Supplement: Figure 3—figure supplement 1—source data 3. [file elife-91433-fig3-figsupp1-data3.zip]

Archive with 3 entries (2 files):
- Fig3-figsupp1-SourceData3/
- Fig3-figsupp1-SourceData3/Fig3-figsupp1-SourceData3.pdf
- __MACOSX/Fig3-figsupp1-SourceData3/._Fig3-figsupp1-SourceData3.pdf
